# Supplementary material for: C-Reactive Protein-to-Serum Chloride Ratio: A Novel Marker of All-Cause Mortality in Maintenance Haemodialysis Patients
Source: Medicina (Kaunas). 2024 Oct 28;60(11):1765. doi: 10.3390/medicina60111765 (PMC11596270; doi:10.3390/medicina60111765)
Supplement: Supplementary file 1 [file medicina-60-01765-s001.zip]

Archive with 1 entries (1 files):
- medicina-3239219-supplementary.pdf
